# Supplementary material for: Green Extraction of Forsythoside A, Phillyrin and Phillygenol from Forsythia suspensa Leaves Using a β-Cyclodextrin-Assisted Method
Source: Molecules. 2022 Oct 19;27(20):7055. doi: 10.3390/molecules27207055 (PMC9610952; doi:10.3390/molecules27207055)
Supplement: Supplementary file 1 [file molecules-27-07055-s001.zip]

Archive with 1 entries (1 files):
- molecules-1949773-supplementary.pdf
